# Supplementary material for: Novel Prognostic Index of High-Risk Prostate Cancer Using Simple Summation of Very High-Risk Factors
Source: Cancers (Basel). 2021 Jul 12;13(14):3486. doi: 10.3390/cancers13143486 (PMC8306376; doi:10.3390/cancers13143486)
Supplement: Supplementary file 1 [file cancers-13-03486-s001.zip]

Archive with 1 entries (1 files):
- cancers-1259495-supplementary.xls
