# Supplementary material for: Novel Prognostic Index of High-Risk Prostate Cancer Using Simple Summation of Very High-Risk Factors
Source: Cancers (Basel). 2021 Jul 12;13(14):3486. doi: 10.3390/cancers13143486 (PMC8306376; doi:10.3390/cancers13143486)
Supplement: Supplementary file 1 [file cancers-13-03486-s001.zip › cancers-1259495-supplementary.xls]

## Sheet: Sup Tab 1. Tx Schedule
Supplemental Table 1. Detailed Treatment schedule.
EBRT (n =558)			BT ± EBRT (n = 855)
Prescribed dose	PT No.	(%)	Prescribed dose	PT No.	(%)
70Gy/ 35fr#1	53	0.0949821	HDR 18 Gy/ 2 fr + EBRT 39 Gy /13 fr (n = 88) or 51 Gy/ 17fr (n = 82) or 48 Gy/ 16fr (n = 1)	171	0.2
72Gy/ 36fr#2	244	0.437276	HDR20 Gy/ 2fr + EBRT*46Gy / 23fr (n = 7) or EBRT*30Gy/ 15fr (n = 1)	8	0.00935673
62Gy/ 20fr*	1	0.00179211	HDR10.5Gy/ 1fr + 51Gy/ 17fr	1	0.00116959
65Gy/ 26fr*	2	0.00358423	HDR11Gy/ 1fr + 51Gy/ 17fr	97	0.11345
67.5Gy/ 27fr*	1	0.00179211	HDR21 Gy/ 2 fr (n = 18) + EBRT 45 G / 15fr 21Gy/ 3fr (n = 6) + EBRT 51 Gy/ 17 fr	24	0.0280702
76Gy/ 40fr*	1	0.00179211	HDR31.5 Gy/ 5fr + EBRT 30 Gy/ 10fr	518	0.605848
74 Gy/ 37fr*	79	0.141577	HDR25 Gy/ 5fr +EBRT 51Gy/ 17fr	3	0.00350877
78Gy/ 39fr*#3	46	0.0824373	LDR 110Gy + EBRT 40Gy/ 20fr	31	0.0362573
74.8Gy/ 34fr*	62	0.111111	LDR 145Gy	2	0.00233918
80Gy/ 40fr*	30	0.0537634
70Gy/ 28fr*	39	0.0698925
BT = brachytherapy, HDR = high dose rate brachytherapy, LDR = low dose rate brchytherapy, EBRT = external beam radiotherapy
*IMRT
#1 = 3DCRT n = 52, IMRT n =1
#2 = 2D+3DCRT n =91, 3DCRT n = 82, IMRT n=43, 3DCRT+IMRT n = 22, included whole pelvis RT 40Gy/20 fr n=93 (2D+3DCRT n=89, 3DCRT n = 4), included whole pelvis RT 46Gy/ 23fr n=38 (2D+3DCRT n = 7, IMRT n = 9, 3DCRT+IMRT n =22)
#3 = included whole pelvics RT 46Gy n=22
